# Supplementary material for: Circular intermediate-mediated horizontal transfer of the chromosome-encoded cfr(C) gene in multi-drug resistant Campylobacter coli from swine sources
Source: Front Microbiol. 2023 Dec 22;14:1274245. doi: 10.3389/fmicb.2023.1274245 (PMC10770853; doi:10.3389/fmicb.2023.1274245)
Supplement: Supplementary file 2 [file Data_Sheet_2.xlsx]

## Sheet: AMR determinants
Strain name	Gene symbol	Sequence name	Class	Target length	Reference sequence length	% Coverage of reference sequence	% Identity to reference sequence	Alignment length	Accession of closest sequence
CC021	aadE-Cc	aminoglycoside 6-adenylyltransferase AadE-Cc	AMINOGLYCOSIDE	299	299	100	99.67	299	WP_002785795.1
CC021	sat4	streptothricin N-acetyltransferase Sat4	STREPTOTHRICIN	180	180	100	100	180	WP_000627290.1
CC021	aph(3')-IIIa	aminoglycoside O-phosphotransferase APH(3')-IIIa	AMINOGLYCOSIDE	264	264	100	100	264	WP_001096887.1
CC021	cfr(C)	23S rRNA (adenine(2503)-C(8))-methyltransferase Cfr(C)	MACROLIDE/LINCOSAMIDE/STREPTOGRAMIN	379	379	100	98.94	379	WP_111690898.1
CC021	tet(O)	tetracycline resistance ribosomal protection protein Tet(O)	TETRACYCLINE	354	639	55.4	99.44	354	WP_014636291.1
CC021	aadE	aminoglycoside 6-adenylyltransferase AadE	AMINOGLYCOSIDE	288	288	100	100	288	WP_001255868.1
CC021	aad9	ANT(9) family aminoglycoside nucleotidyltransferase	AMINOGLYCOSIDE	227	258	87.98	95.59	227	WP_002578722.1
CC021	gyrA_T86I	Campylobacter quinolone resistant GyrA	QUINOLONE	855	855	100	99.88	855	WP_002779062.1
CC024	23S_A2075G	Campylobacter macrolide resistant 23S	MACROLIDE	5901	2912	100	99.86	2912	NC_022347.1:1040292-1037381
CC024	aadE-Cc	aminoglycoside 6-adenylyltransferase AadE-Cc	AMINOGLYCOSIDE	299	299	100	100	299	WP_002785795.1
CC024	tet(O)	tetracycline resistance ribosomal protection protein Tet(O)	TETRACYCLINE	639	639	100	99.06	639	WP_012669445.1
CC024	gyrA_T86I	Campylobacter quinolone resistant GyrA	QUINOLONE	855	855	100	99.88	855	WP_002779062.1
CC024	aph(2'')-If	aminoglycoside O-phosphotransferase APH(2'')-If	AMINOGLYCOSIDE	297	297	100	100	297	WP_021424053.1
CC024	cfr(C)	23S rRNA (adenine(2503)-C(8))-methyltransferase Cfr(C)	MACROLIDE/LINCOSAMIDE/STREPTOGRAMIN	362	379	95.51	99.45	362	WP_111690898.1
CC024	aph(3')-IIIa	aminoglycoside O-phosphotransferase APH(3')-IIIa	AMINOGLYCOSIDE	264	264	100	100	264	WP_001096887.1
CC024	sat4	streptothricin N-acetyltransferase Sat4	STREPTOTHRICIN	180	180	100	100	180	WP_000627290.1
CC024	ant(6)-Ia	aminoglycoside nucleotidyltransferase ANT(6)-Ia	AMINOGLYCOSIDE	163	302	53.97	100	163	WP_001255866.1
CC027	aadE-Cc	aminoglycoside 6-adenylyltransferase AadE-Cc	AMINOGLYCOSIDE	299	299	100	100	299	WP_002785795.1
CC027	23S_A2075G	Campylobacter macrolide resistant 23S	MACROLIDE	2580	2912	53.67	99.87	1563	NC_022347.1:1040292-1037381
CC027	tet(W)	tetracycline resistance ribosomal protection protein Tet(W)	TETRACYCLINE	639	639	100	98.44	639	WP_063856419.1
CC027	aad9	ANT(9) family aminoglycoside nucleotidyltransferase	AMINOGLYCOSIDE	258	258	100	99.61	258	WP_002578722.1
CC027	cfr(C)	23S rRNA (adenine(2503)-C(8))-methyltransferase Cfr(C)	MACROLIDE/LINCOSAMIDE/STREPTOGRAMIN	379	379	100	99.21	379	WP_111690898.1
CC027	aph(3')-IIIa	aminoglycoside O-phosphotransferase APH(3')-IIIa	AMINOGLYCOSIDE	264	264	100	100	264	WP_001096887.1
CC027	gyrA_T86I	Campylobacter quinolone resistant GyrA	QUINOLONE	855	855	100	99.88	855	WP_002779062.1
CC032	tet(W)	tetracycline resistance ribosomal protection protein Tet(W)	TETRACYCLINE	639	639	100	98.44	639	WP_063856419.1
CC032	gyrA_T86I	Campylobacter quinolone resistant GyrA	QUINOLONE	855	855	100	99.88	855	WP_002779062.1
CC032	aph(3')-IIIa	aminoglycoside O-phosphotransferase APH(3')-IIIa	AMINOGLYCOSIDE	264	264	100	100	264	WP_001096887.1
CC032	cfr(C)	23S rRNA (adenine(2503)-C(8))-methyltransferase Cfr(C)	MACROLIDE/LINCOSAMIDE/STREPTOGRAMIN	379	379	100	99.21	379	WP_111690898.1
CC032	aad9	ANT(9) family aminoglycoside nucleotidyltransferase	AMINOGLYCOSIDE	258	258	100	99.61	258	WP_002578722.1
CC032	23S_A2075G	Campylobacter macrolide resistant 23S	MACROLIDE	2663	2912	53.67	99.87	1563	NC_022347.1:1040292-1037381
CC032	aadE-Cc	aminoglycoside 6-adenylyltransferase AadE-Cc	AMINOGLYCOSIDE	299	299	100	100	299	WP_002785795.1
CC041	tet(O)	tetracycline resistance ribosomal protection protein Tet(O)	TETRACYCLINE	639	639	100	99.06	639	WP_014636291.1
CC041	sat4	streptothricin N-acetyltransferase Sat4	STREPTOTHRICIN	180	180	100	100	180	WP_000627290.1
CC041	ant(6)-Ia	aminoglycoside nucleotidyltransferase ANT(6)-Ia	AMINOGLYCOSIDE	163	302	53.97	99.39	163	WP_001255866.1
CC041	aad9	ANT(9) family aminoglycoside nucleotidyltransferase	AMINOGLYCOSIDE	258	258	100	99.61	258	WP_002578722.1
CC041	gyrA_T86I	Campylobacter quinolone resistant GyrA	QUINOLONE	855	855	100	99.88	855	WP_002779062.1
CC041	aph(3')-IIIa	aminoglycoside O-phosphotransferase APH(3')-IIIa	AMINOGLYCOSIDE	177	264	67.05	100	177	WP_001096887.1
CC041	cfr(C)	23S rRNA (adenine(2503)-C(8))-methyltransferase Cfr(C)	MACROLIDE/LINCOSAMIDE/STREPTOGRAMIN	379	379	100	99.21	379	WP_111690898.1
CC042	gyrA_T86I	Campylobacter quinolone resistant GyrA	QUINOLONE	855	855	100	99.88	855	WP_002779062.1
CC042	tet(O)	tetracycline resistance ribosomal protection protein Tet(O)	TETRACYCLINE	639	639	100	99.06	639	WP_014636291.1
CC042	aad9	ANT(9) family aminoglycoside nucleotidyltransferase	AMINOGLYCOSIDE	258	258	100	99.61	258	WP_002578722.1
CC042	ant(6)-Ia	aminoglycoside nucleotidyltransferase ANT(6)-Ia	AMINOGLYCOSIDE	163	302	53.97	99.39	163	WP_001255866.1
CC042	sat4	streptothricin N-acetyltransferase Sat4	STREPTOTHRICIN	180	180	100	100	180	WP_000627290.1
CC042	aph(3')-IIIa	aminoglycoside O-phosphotransferase APH(3')-IIIa	AMINOGLYCOSIDE	210	264	79.55	100	210	WP_001096887.1
CC042	cfr(C)	23S rRNA (adenine(2503)-C(8))-methyltransferase Cfr(C)	MACROLIDE/LINCOSAMIDE/STREPTOGRAMIN	379	379	100	99.21	379	WP_111690898.1
CC046	tet(O)	tetracycline resistance ribosomal protection protein Tet(O)	TETRACYCLINE	639	639	100	99.06	639	WP_014636291.1
CC046	aad9	ANT(9) family aminoglycoside nucleotidyltransferase	AMINOGLYCOSIDE	258	258	100	99.61	258	WP_002578722.1
CC046	ant(6)-Ia	aminoglycoside nucleotidyltransferase ANT(6)-Ia	AMINOGLYCOSIDE	163	302	53.97	99.39	163	WP_001255866.1
CC046	sat4	streptothricin N-acetyltransferase Sat4	STREPTOTHRICIN	180	180	100	100	180	WP_000627290.1
CC046	gyrA_T86I	Campylobacter quinolone resistant GyrA	QUINOLONE	855	855	100	99.88	855	WP_002779062.1
CC046	cfr(C)	23S rRNA (adenine(2503)-C(8))-methyltransferase Cfr(C)	MACROLIDE/LINCOSAMIDE/STREPTOGRAMIN	379	379	100	99.21	379	WP_111690898.1
CC046	aph(3')-IIIa	aminoglycoside O-phosphotransferase APH(3')-IIIa	AMINOGLYCOSIDE	177	264	67.05	100	177	WP_001096887.1
CC135	23S_A2075G	Campylobacter macrolide resistant 23S	MACROLIDE	4484	2912	100	99.86	2912	NC_022347.1:1040292-1037381
CC135	aadE-Cc	aminoglycoside 6-adenylyltransferase AadE-Cc	AMINOGLYCOSIDE	299	299	100	100	299	WP_002785795.1
CC135	tet(O)	tetracycline resistance ribosomal protection protein Tet(O)	TETRACYCLINE	639	639	100	99.69	639	WP_012669445.1
CC135	aadE	aminoglycoside 6-adenylyltransferase AadE	AMINOGLYCOSIDE	288	288	100	100	288	WP_001255868.1
CC135	cfr(C)	23S rRNA (adenine(2503)-C(8))-methyltransferase Cfr(C)	MACROLIDE/LINCOSAMIDE/STREPTOGRAMIN	379	379	100	98.94	379	WP_111690898.1
CC135	aph(3')-IIIa	aminoglycoside O-phosphotransferase APH(3')-IIIa	AMINOGLYCOSIDE	264	264	100	100	264	WP_001096887.1
CC135	gyrA_T86I	Campylobacter quinolone resistant GyrA	QUINOLONE	855	855	100	99.88	855	WP_002779062.1
CC159	rpsL_K43R	Campylobacter streptomycin resistant RpsL	AMINOGLYCOSIDE	123	128	96.09	96.75	123	WP_057042458.1
CC159	cfr(C)	23S rRNA (adenine(2503)-C(8))-methyltransferase Cfr(C)	MACROLIDE/LINCOSAMIDE/STREPTOGRAMIN	379	379	100	98.94	379	WP_111690898.1
CC159	aph(3')-IIIa	aminoglycoside O-phosphotransferase APH(3')-IIIa	AMINOGLYCOSIDE	264	264	100	100	264	WP_001096887.1
CC159	tet(O)	tetracycline resistance ribosomal protection protein Tet(O)	TETRACYCLINE	639	639	100	99.69	639	WP_011187228.1
CC166	50S_L22_A103V	Campylobacter macrolide resistant 50S L22	MACROLIDE	135	135	100	99.26	135	WP_002779996.1
CC166	aph(3')-IIIa	aminoglycoside O-phosphotransferase APH(3')-IIIa	AMINOGLYCOSIDE	264	264	100	100	264	WP_001096887.1
CC166	aadE	aminoglycoside 6-adenylyltransferase AadE	AMINOGLYCOSIDE	288	288	100	100	288	WP_001255868.1
CC166	tet(O)	tetracycline resistance ribosomal protection protein Tet(O)	TETRACYCLINE	639	639	100	99.53	639	WP_002779752.1
CC166	aad9	ANT(9) family aminoglycoside nucleotidyltransferase	AMINOGLYCOSIDE	258	258	100	100	258	WP_002578722.1
CC166	gyrA_T86I	Campylobacter quinolone resistant GyrA	QUINOLONE	855	855	100	99.77	855	WP_002779062.1
CC166	aph(2'')-If	aminoglycoside O-phosphotransferase APH(2'')-If	AMINOGLYCOSIDE	297	297	100	100	297	WP_021424053.1
